# Supplementary material for: SlMYB72 and SlMYB75 antagonistically regulate trichome formation via the MYB-bHLH-WD40 complex in tomato
Source: J Biol Chem. 2025 Feb 13;301(3):108313. doi: 10.1016/j.jbc.2025.108313 (PMC11968270; doi:10.1016/j.jbc.2025.108313)
Supplement: Table S1 [file mmc1.xlsx]

## Sheet: Sheet1
Supplementary Table S1. Primers used in this study
Name	Primers sequences
Primers for vector construction
RNAi-SlTTG1	F:5'-GGGGACAAGTTTGTACAAAAAAGCAGGCTTATGTGGAAACTCAATTGAT-3'
	R:5'-GGGGACCACTTTGTACAAGAAAGCTGGGTACTCGCCTGATGCCTTTCC-3'
RNAi-SlbHLH150	F:5'-GGGGACAAGTTTGTACAAAAAAGCAGGCTTATAGAGAGAAGCTGAATGAG-3'
	R:5'-GGGGACAAGTTTGTACAAAAAAGCAGGCTTATAGAGAGAAGCTGAATGAG-3'
Primers for qPCR-PCR
SlActin	F:5'-TGTCCCTATTTACGAGGGTTATGC-3'
	R:5'-CAGTTAAATCACGACCAGCAAGAT-3'
qSlMYB72	F:5'-AGGGAGTTGGACACTTGAAG-3'
	R:5'-AGACCAGCATACTTGGGAAG-3'
qSlMYB75	F:5'-AGGAAAGTGGCATCTTGTTCCTG-3'
	R:5'-CAATAATACTTAACTTCTTGTGA-3'
qSlTTG1	F:5'-CGAACACCCTTATCCACCAAC-3'
	R:5'- ACTTCATTCCAATCAAAAGAC-3'
qSlbHLH150	F:5'-GAACACCTCTCGAACACAAGTTC-3'
	R:5'-GAGGTGGTCCCACTGCCATCGCC-3'
qSlCycB2	F:5'-TGAGCAGGAGAAATGGAA-3'
	R:5'-CATTGTCAGCGACCTTGT-3'
Primers for EMSA
pGEX4T-SlMYB72	F:5'-GGTTCCGCGTGGATCCATGGTGAGAACAACTTGCT-3'
	R:5'-AGTCACGATGCGGCCGCTTACAAATTATAATGATCTA-3'
SlCycB2-probe	F:5'-GTGATATCATATACTGTTGTATTCATTTTG-3'
	R:5'-CAAAATGAATACAACAGTATATGATATCAC-3'
Primers for Dual-luciferase
pGreenII 62-SK-SlMYB72	F:5'-TAGAACTAGTGGATCCATGGTGAGAACAACTTGCT-3'
	R:5'-CGGTATCGATAAGCTTTTACAAATTATAATGATCTA-3'
pGreenII 62-SK-SlMYB75	F:5'-TAGAACTAGTGGATCCATGAATACTCCTATGTGTG-3'
	R:5'-CGGTATCGATAAGCTT ATGAATACTCCTATGTGTG-3'
pGreenII 62-SK-SlTTG1	F:5'-TAGAACTAGTGGATCCATGGAGAATTCAAGTCAAGA-3'
	R:5'-CGGTATCGATAAGCTTTTATACTTTAAGCAGCTGCAA-3'
pGreenII 62-SK-SlbHLH150	F:5'-TAGAACTAGTGGATCCATGGAGATTATACAGCC-3'
	R:5'-CGGTATCGATAAGCTTTTAATTAACTCTAGGGA-3'
pGreenII 0800-SlCycB2	F:5'-TATAGGGCGAATTGGAATCTTTAATCGAAAGTTATG-3'
	R:5'-TTGGCGTCTTCCATGGAGCTAACTATTTCCAAAAAAAA-3'
Primers for Y2H
AD-SlMYB72	F:5'-GTACCAGATTACGCTCATATGATGGTGAGAACAACTTGCT-3'
	R:5'-ATGCCCACCCGGGTGGAATTCTTACAAATTATAATGATCTA-3'
AD-SlMYB75	F:5'-GTACCAGATTACGCTCATATGATGAATACTCCTATGTGTG-3'
	R:5'-ATGCCCACCCGGGTGGAATTCTTAATTAAGTAGATTCCATAA-3'
AD-SlbHLH150	F:5'-GTACCAGATTACGCTCATATGATGGAGATTATACAGCCTAATAGCC-3'
	R:5'-ATGCCCACCCGGGTGGAATTCTTAATTAACTCTAGGGATTATCTGA-3'
BD-SlTTG1	F:5'-TCAGAGGAGGACCTGCATATGATGGAGAATTCAAGTCAAGA-3'
	R:5'-TCGACGGATCCCCGGGAATTCTTATACTTTAAGCAGCTGCAACT-3'
BD-SlbHLH150	F:5'-TCAGAGGAGGACCTGCATATGATGGAGATTATACAGCCT-3'
	R:5'-TCGACGGATCCCCGGGAATTCTTAATTAACTCTAGGGA-3'
Primers for Y3H
MCSⅠ-SlTTG1	F:5'-TTGACTGTATCGCCGGAATTCATGGAGAATTCAAGTCAAGA-3'
	R:5'-GGCTGCAGGTCGACGGATCCCTTATACTTTAAGCAGCTGCAACT-3'
MCSⅠ-SlbHLH150	F:5'-TTGACTGTATCGCCGGAATTCATGGAGATTATACAGCC-3'
	R:5'-GGCTGCAGGTCGACGGATCCCAAGAGATGATTGGATTGC-3'
MCSⅡ-SlMYB72	F:5'-AAGAAGAGAAAGGTGGCGATGGTGAGAACAACTTGC-3'
	R:5'-TCAGCCCGAAGATCTTTACAAATTATAATGATC-3'
MCSⅡ-SlMYB75	F:5'-AAGAAGAGAAAGGTGGCGTTAATTAAGTAGATTCCATAA-3'
	R:5'-TCAGCCCGAAGATCTATGAATACTCCTATGTGTG-3'
Primers for BiFC
SlMYB72- pXY106	F:5'-GACGCCGGCGGATCCTCTATGGTGAGAACAACTTGCT-3'
	R:5'--GCTCTGCAGGTCGACTCTTTACAAATTATAATGATCTA-3'
SlMYB75- pXY106	F:5'-GACGCCGGCGGATCCTCTATGAATACTCCTATGTGTG-3'
	R:5'--GCTCTGCAGGTCGACTCTTTAATTAAGTAGATTCCATAA-3'
SlTTG1- pXY106	F:5'-GACGCCGGCGGATCCTCTATGGAGAATTCAAGTCAAGA-3'
	R:5'--GCTCTGCAGGTCGACTCTTTATACTTTAAGCAGCTGCAACT-3'
SlTTG1- pXY104	F:5'-GGTACCCGGGGATCCTCTATGGAGAATTCAAGTCAAGA-3'
	R:5'-GCCACCGCCGTCGACTCTTTATACTTTAAGCAGCTGCAACT-3'
SlbHLH150- pXY104	F:5'-GGTACCCGGGGATCCTCTATGGAGATTATACAGCC-3'
	R:5'-GCCACCGCCGTCGACTCTTTAATTAACTCTAGGGA-3'
Primers for GST-pulldown
GST-SlMYB72	F:5'-GGTTCCGCGTGGATCCATGGTGAGAACAACTTG-3'
	R:5'-AGTCACGATGCGGCCGCCAAATTATAATGATCT-3'
GST-SlMYB75	F:5'-GGTTCCGCGTGGATCCATGAATACTCCTATGTGTG-3'
	R:5'-AGTCACGATGCGGCCGCTTAATTAAGTAGATTCCATAA-3'
GST-SlTTG1	F:5'-GGTTCCGCGTGGATCCATGGAGAATTCAAGTCAAGAA-3'
	R:5'-AGTCACGATGCGGCCGCTTATACTTTAAGCAGCTGCAA-3'
His-SlTTG1	F:5'-TATCGAAGGTAGGCATATGATGGAGAATTCAAGTCAAGAA-3'
	R:5'-AGGTCGACAAGCTTGAATTCTTATACTTTAAGCAGCTGCAA-3'
His-SlbHLH150	F:5'-TATCGAAGGTAGGCATATGATGGAGATTATACAGCCTAAT-3'
	R:5'-AGGTCGACAAGCTTGAATTCTTAATTAACTCTAGGGATTAT-3'
